# Supplementary material for: Impact of Dairy Products and Plant-Based Alternatives on Dental Health: Food Matrix Effects
Source: Nutrients. 2023 Mar 18;15(6):1469. doi: 10.3390/nu15061469 (PMC10056336; doi:10.3390/nu15061469)
Supplement: Supplementary file 1 [file nutrients-15-01469-s001.zip]

Archive with 1 entries (1 files):
- nutrients-2250447-supplementary.pdf
